# Supplementary material for: Neurotrophic Role of the Next-Generation Probiotic Strain L. lactis MG1363-pMG36e-GLP-1 on Parkinson’s Disease via Inhibiting Ferroptosis
Source: Nutrients. 2022 Nov 18;14(22):4886. doi: 10.3390/nu14224886 (PMC9698534; doi:10.3390/nu14224886)
Supplement: Supplementary file 1 [file nutrients-14-04886-s001.zip]

Archive with 1 entries (1 files):
- nutrients-1999018-supplementary.pdf
